# Supplementary material for: PICALM rs3851179 Variants Modulate Left Postcentral Cortex Thickness, CSF Amyloid β42, and Phosphorylated Tau in the Elderly
Source: Brain Sci. 2022 Dec 7;12(12):1681. doi: 10.3390/brainsci12121681 (PMC9776362; doi:10.3390/brainsci12121681)
Supplement: Supplementary file 1 [file brainsci-12-01681-s001.zip]

Archive with 1 entries (1 files):
- brainsci-2032063-supplementary.pdf
